# Supplementary material for: Short-Term Consumption of Hot Beverages in Polystyrene Cups and Early Biomarkers of Biological Effect: A Single-Arm Longitudinal Human Biomonitoring Pilot Study
Source: J Xenobiot. 2026 May 15;16(3):84. doi: 10.3390/jox16030084 (PMC13214965; doi:10.3390/jox16030084)
Supplement: Supplementary file 1 [file jox-16-00084-s001.zip]

Archive with 1 entries (1 files):
- jox-4298413-supplementary.pdf
